# Supplementary material for: An Improved Bulk DNA Extraction Method for Detection of Helicoverpa armigera (Lepidoptera: Noctuidae) Using Real-Time PCR
Source: Insects. 2024 Aug 1;15(8):585. doi: 10.3390/insects15080585 (PMC11355060; doi:10.3390/insects15080585)
Supplement: Supplementary file 1 [file insects-15-00585-s001.zip]

Archive with 1 entries (1 files):
- insects-3110775-supplementary.pdf
